# Supplementary material for: YAP1 amplification as a prognostic factor of definitive chemoradiotherapy in nonsurgical esophageal squamous cell carcinoma
Source: Cancer Med. 2019 Dec 18;9(5):1628–37. doi: 10.1002/cam4.2761 (PMC7050074; doi:10.1002/cam4.2761)
Supplement: Supplementary file 3 [file CAM4-9-1628-s003.xlsx]

## Sheet: Sheet1
Supplemantary Table 2. Univariate test for the correlation of clinical features and genetic alterations with survivals
	LRFS			PFS			OS
	HR	95%CI	p.value	HR	95%CI	p.value	HR	95%CI	p.value
Age	0.98	0.94-1	0.44	0.97	0.93-1	0.08 *	0.98	0.95-1	0.35
Sex	0.35	0.13-0.96	0.042 *	0.49	0.2-1.2	0.11	0.48	0.2-1.1	0.1
smoking history	1.4	0.52-3.5	0.53	1.2	0.55-2.6	0.64	1.3	0.58-2.7	0.56
T stage	0.97	0.41-2.3	0.95	1.3	0.65-2.7	0.44	1.4	0.66-2.8	0.41
N stage	2.2	0.74-6.8	0.15	1.5	0.68-3.5	0.3	1.1	0.5-2.3	0.85
M stage	3.6	2019-01-13	0.043 *	1.8	0.56-6.2	0.32	1.6	0.49-5.5	0.42
Tumor length	1	0.85-1.2	0.95	1	0.91-1.2	0.58	1	0.9-1.2	0.68
ARID1A mutation	0.77	0.18-3.3	0.72	0.42	0.1-1.8	0.24	0.77	0.23-2.6	0.67
CCND1 amplification	0.48	0.18-1.3	0.14	0.86	0.41-1.8	0.69	0.8	0.39-1.7	0.55
CDK4 amplification	0.73	0.17-3.2	0.67	0.72	0.21-2.4	0.59	0.95	0.33-2.8	0.93
CDK6 amplification	1.8	0.65-5.1	0.25	1.6	0.66-3.7	0.31	1.4	0.58-3.2	0.48
CDKN2A mutation	1.3	0.29-5.6	0.75	0.67	0.16-2.8	0.58	0.61	0.15-2.6	0.51
CDKN2A deletion	0.66	0.24-1.8	0.42	1.3	0.62-2.8	0.46	1.1	0.51-2.3	0.83
CDKN2B deletion	0.5	0.11-2.2	0.35	1	0.38-2.6	1	0.79	0.3-2.1	0.64
FAT1 mutation	1.5	0.42-5.2	0.54	0.91	0.27-3	0.88	1.9	0.73-5.1	0.19
MCL1 amplification	0.98	0.37-2.6	0.97	0.77	0.36-1.7	0.5	0.81	0.39-1.7	0.59
MYC amplification	0.73	0.29-1.8	0.5	0.96	0.44-2.1	0.91	0.82	0.4-1.7	0.61
NOTCH1 mutation	1.6	0.61-4.1	0.34	1.2	0.54-2.7	0.64	1.7	0.78-3.5	0.18
PIK3CA amplification	1.3	0.37-4.4	0.69	1.3	0.44-3.7	0.66	1.6	0.62-4.3	0.32
PTPRD deletion	0.93	0.36-2.4	0.88	0.95	0.44-2	0.89	0.85	0.4-1.8	0.66
SOX2 amplification	1.1	0.46-2.8	0.78	1.1	0.53-2.3	0.78	1.5	0.71-3.1	0.29
TERC amplification	0.64	0.24-1.7	0.36	0.76	0.34-1.7	0.51	0.95	0.42-2.1	0.9
TP53 mutation	1.1	0.35-3.3	0.9	1.2	0.47-2.9	0.73	1.3	0.53-3.2	0.57
WT1 deletion	0.3	0.04-2.3	0.24	0.61	0.19-2	0.42	0.75	0.23-2.5	0.64
YAP1 amplification	2.9	1-8.3	0.046 *	2.1	0.85-5.3	0.11	2.3	0.91-5.8	0.078
ZNF217 amplification	0.45	0.16-1.3	0.13	0.64	0.29-1.4	0.25	0.59	0.27-1.3	0.18
* p<0.05
